# Supplementary material for: Fermentation in Pineapple Juice Significantly Enhances Ornithine and Citrulline Production in Lactococcus lactis MSC-3G Isolated from Sugarcane
Source: Microorganisms. 2022 May 3;10(5):962. doi: 10.3390/microorganisms10050962 (PMC9143541; doi:10.3390/microorganisms10050962)
Supplement: Supplementary file 1 [file microorganisms-10-00962-s001.zip]

Archive with 1 entries (1 files):
- microorganisms-1709479-supplementary.pdf
